# Supplementary material for: A new species of Brevianthus (Brevianthaceae, Marchantiophyta) from New Caledonia with unusual underleaf production
Source: PhytoKeys. 2015 Jun 4;(50):43–60. doi: 10.3897/phytokeys.50.4998 (PMC4489084; doi:10.3897/phytokeys.50.4998)
Supplement: XML Treatment for Brevianthus [file phytokeys.50.4998-treatment1.xml]

<!DOCTYPE tp:taxon-treatment
  PUBLIC "-//TaxonX//DTD Taxonomic Treatment Publishing DTD v0 20100105//EN" "tax-treatment-NSO.dtd">
<tp:taxon-treatment xmlns:tp="http://www.plazi.org/taxpub"><tp:treatment-meta><kwd-group><label>Taxon classification</label><kwd><named-content content-type="kingdom">Plantae</named-content></kwd><kwd><named-content content-type="order">Jungermanniales</named-content></kwd><kwd><named-content content-type="family">Brevianthaceae</named-content></kwd></kwd-group><mixed-citation publication-type="journal"><person-group><name><surname>Renner</surname><given-names>Matt A.M.</given-names></name><name><surname>Engel</surname><given-names>John J.</given-names></name><name><surname>Patzak</surname><given-names>Simon D.F.</given-names></name><name><surname>Heinrichs</surname><given-names>Jochen</given-names></name></person-group><article-title>A new species of <italic><tp:taxon-name><tp:taxon-name-part taxon-name-part-type="genus">Brevianthus</tp:taxon-name-part></tp:taxon-name></italic> (<tp:taxon-name><tp:taxon-name-part taxon-name-part-type="family">Brevianthaceae</tp:taxon-name-part></tp:taxon-name>, <tp:taxon-name><tp:taxon-name-part taxon-name-part-type="phylum">Marchantiophyta</tp:taxon-name-part></tp:taxon-name>) from New Caledonia with unusual underleaf production</article-title><source>PhytoKeys</source><day>4</day><month>6</month><year>2015</year><volume>2015</volume><issue>50</issue><fpage>43</fpage><lpage>60</lpage><pub-id pub-id-type="doi">10.3897/phytokeys.50.4998</pub-id></mixed-citation></tp:treatment-meta><tp:nomenclature><tp:taxon-name>
                        <tp:taxon-name-part taxon-name-part-type="genus">Brevianthus</tp:taxon-name-part>
                    </tp:taxon-name><tp:taxon-authority>J.J.Engel &amp; R.M.Schust., Phytologia 47: 317. 1981.</tp:taxon-authority></tp:nomenclature><tp:treatment-sec sec-type="Type"><title>Type.</title><p><italic><tp:taxon-name><tp:taxon-name-part taxon-name-part-type="genus">Brevianthus</tp:taxon-name-part> <tp:taxon-name-part taxon-name-part-type="species">flavus</tp:taxon-name-part></tp:taxon-name></italic> (Grolle) J.J.Engel &amp; R.M.Schust., Phytologia 47: 318. 1981.</p></tp:treatment-sec><tp:treatment-sec sec-type="Key to species"><title>Key to species</title><table-wrap content-type="key" position="anchor" orientation="portrait"><table rules="all"><tbody><tr><td rowspan="1" colspan="1">1</td><td rowspan="1" colspan="1">Leaf margins crenulate; leaves bifid at least on small stature shoots; leaf cell surface ornamentation lacking urceolate papillae over the cell junctions</td><td rowspan="1" colspan="1"><bold>2</bold></td></tr><tr><td rowspan="1" colspan="1">–</td><td rowspan="1" colspan="1">Leaf margins entire, not crenulate; leaves undivided; leaf cell surface ornamentation with urceolate papillae over the cell junctions on the medial-basal cells of some or all leaves</td><td rowspan="1" colspan="1"><bold><tp:taxon-name><tp:taxon-name-part taxon-name-part-type="genus">Brevianthus</tp:taxon-name-part> <tp:taxon-name-part taxon-name-part-type="species">flavus</tp:taxon-name-part> <tp:taxon-name-part taxon-name-part-type="infraspecific-rank">subsp.</tp:taxon-name-part> <tp:taxon-name-part taxon-name-part-type="subspecies">flavus</tp:taxon-name-part></tp:taxon-name></bold></td></tr><tr><td rowspan="1" colspan="1">2</td><td rowspan="1" colspan="1">Small triangular underleaves present on small to medium-sized shoot sectors, absent from large shoots; leaf margin not hyaline; leaf apex always distinctly bifid; leaf margin crenulate by thickened cell walls, marginal cells similar in size to internal cells</td><td rowspan="1" colspan="1"><bold><italic><tp:taxon-name><tp:taxon-name-part taxon-name-part-type="genus">Brevianthus</tp:taxon-name-part> <tp:taxon-name-part taxon-name-part-type="species">hypocanthidium</tp:taxon-name-part></tp:taxon-name></italic> M.A.M.Renner &amp; J.J.Engel</bold></td></tr><tr><td rowspan="1" colspan="1">–</td><td rowspan="1" colspan="1">Underleaves entirely absent; leaf margin hyaline; leaf apex bifid on small leaves but undivided on large leaves, leaf margin crenulate by bulging cells, marginal cells smaller than internal cells</td><td rowspan="1" colspan="1"><bold><tp:taxon-name><tp:taxon-name-part taxon-name-part-type="genus">Brevianthus</tp:taxon-name-part> <tp:taxon-name-part taxon-name-part-type="species">flavus</tp:taxon-name-part> <tp:taxon-name-part taxon-name-part-type="infraspecific-rank">subsp.</tp:taxon-name-part> <tp:taxon-name-part taxon-name-part-type="subspecies">crenulatus</tp:taxon-name-part></tp:taxon-name> J.J.Engel</bold></td></tr><!--PageBreak--></tbody></table></table-wrap><table-wrap id="T1" position="float" orientation="portrait"><label>Table 1.</label><caption><p>Characters differentiating <italic><tp:taxon-name><tp:taxon-name-part taxon-name-part-type="genus">Brevianthus</tp:taxon-name-part></tp:taxon-name></italic> taxa.</p></caption><table rules="all"><tbody><tr><th rowspan="1" colspan="1"/><th rowspan="1" colspan="1"><tp:taxon-name><tp:taxon-name-part taxon-name-part-type="genus">Brevianthus</tp:taxon-name-part> <tp:taxon-name-part taxon-name-part-type="species">flavus</tp:taxon-name-part> <tp:taxon-name-part taxon-name-part-type="infraspecific-rank">subsp.</tp:taxon-name-part> <tp:taxon-name-part taxon-name-part-type="subspecies">flavus</tp:taxon-name-part></tp:taxon-name></th><th rowspan="1" colspan="1"><tp:taxon-name><tp:taxon-name-part taxon-name-part-type="genus">Brevianthus</tp:taxon-name-part> <tp:taxon-name-part taxon-name-part-type="species">flavus</tp:taxon-name-part> <tp:taxon-name-part taxon-name-part-type="infraspecific-rank">subsp.</tp:taxon-name-part> <tp:taxon-name-part taxon-name-part-type="subspecies">crenulatus</tp:taxon-name-part></tp:taxon-name></th><th rowspan="1" colspan="1"><italic><tp:taxon-name><tp:taxon-name-part taxon-name-part-type="genus">Brevianthus</tp:taxon-name-part> <tp:taxon-name-part taxon-name-part-type="species">hypocanthidium</tp:taxon-name-part></tp:taxon-name></italic></th></tr><tr><td rowspan="1" colspan="1">Leaf margin</td><td rowspan="1" colspan="1">Entire</td><td rowspan="1" colspan="1">Crenulate by bulging cell lumen</td><td rowspan="1" colspan="1">Crenulate by thickened cell walls</td></tr><tr><td rowspan="1" colspan="1">Leaf marginal cells</td><td rowspan="1" colspan="1">Hyaline</td><td rowspan="1" colspan="1">Hyaline</td><td rowspan="1" colspan="1">Chlorophyllous</td></tr><tr><td rowspan="1" colspan="1">Underleaves</td><td rowspan="1" colspan="1">Absent</td><td rowspan="1" colspan="1">Absent</td><td rowspan="1" colspan="1">Present on small and medium sized shoot sectors</td></tr><tr><td rowspan="1" colspan="1">Leaf apex</td><td rowspan="1" colspan="1">Unlobed</td><td rowspan="1" colspan="1">Unlobed on large leaves, bifid on small leaves</td><td rowspan="1" colspan="1">Uniformly bifid</td></tr><tr><td rowspan="1" colspan="1">Leaf shape</td><td rowspan="1" colspan="1">Ovate-oblate</td><td rowspan="1" colspan="1">Ovate-oblate</td><td rowspan="1" colspan="1">Ovate-rotund</td></tr><tr><td rowspan="1" colspan="1">Leaf cell trigones</td><td rowspan="1" colspan="1">Triangular to bulging</td><td rowspan="1" colspan="1">Triangular to bulging</td><td rowspan="1" colspan="1">Block-like</td></tr><tr><td rowspan="1" colspan="1">Leaf cell surface ornamentation</td><td rowspan="1" colspan="1">Urceolate papillae over cell junctions of at least medial and basal cells of some leaves on each shoot</td><td rowspan="1" colspan="1">Without urceolate papillae over cell junctions</td><td rowspan="1" colspan="1">Without urceolate papillae over cell junctions</td></tr></tbody></table></table-wrap></tp:treatment-sec></tp:taxon-treatment>
