# Supplementary material for: A new species of Brevianthus (Brevianthaceae, Marchantiophyta) from New Caledonia with unusual underleaf production
Source: PhytoKeys. 2015 Jun 4;(50):43–60. doi: 10.3897/phytokeys.50.4998 (PMC4489084; doi:10.3897/phytokeys.50.4998)
Supplement: XML Treatment for Brevianthus hypocanthidium [file phytokeys.50.4998-treatment2.xml]

<!DOCTYPE tp:taxon-treatment
  PUBLIC "-//TaxonX//DTD Taxonomic Treatment Publishing DTD v0 20100105//EN" "tax-treatment-NSO.dtd">
<tp:taxon-treatment xmlns:tp="http://www.plazi.org/taxpub"><tp:treatment-meta><kwd-group><label>Taxon classification</label><kwd><named-content content-type="kingdom">Plantae</named-content></kwd><kwd><named-content content-type="order">Jungermanniales</named-content></kwd><kwd><named-content content-type="family">Brevianthaceae</named-content></kwd></kwd-group><mixed-citation publication-type="journal"><person-group><name><surname>Renner</surname><given-names>Matt A.M.</given-names></name><name><surname>Engel</surname><given-names>John J.</given-names></name><name><surname>Patzak</surname><given-names>Simon D.F.</given-names></name><name><surname>Heinrichs</surname><given-names>Jochen</given-names></name></person-group><article-title>A new species of <italic><tp:taxon-name><tp:taxon-name-part taxon-name-part-type="genus">Brevianthus</tp:taxon-name-part></tp:taxon-name></italic> (<tp:taxon-name><tp:taxon-name-part taxon-name-part-type="family">Brevianthaceae</tp:taxon-name-part></tp:taxon-name>, <tp:taxon-name><tp:taxon-name-part taxon-name-part-type="phylum">Marchantiophyta</tp:taxon-name-part></tp:taxon-name>) from New Caledonia with unusual underleaf production</article-title><source>PhytoKeys</source><day>4</day><month>6</month><year>2015</year><volume>2015</volume><issue>50</issue><fpage>43</fpage><lpage>60</lpage><pub-id pub-id-type="doi">10.3897/phytokeys.50.4998</pub-id></mixed-citation></tp:treatment-meta><tp:nomenclature><tp:taxon-name>
                        <tp:taxon-name-part taxon-name-part-type="genus">Brevianthus</tp:taxon-name-part>
                        <tp:taxon-name-part taxon-name-part-type="species">hypocanthidium</tp:taxon-name-part>
                    </tp:taxon-name><tp:taxon-authority>M.A.M.Renner &amp; J.J.Engel</tp:taxon-authority><tp:taxon-status xmlns:xlink="http://www.w3.org/1999/xlink" xlink:type="simple">sp. nov.</tp:taxon-status><xref ref-type="fig" rid="F1">Figures 1</xref><xref ref-type="fig" rid="F2">, 2</xref></tp:nomenclature><tp:treatment-sec sec-type="Diagnosis"><title>Diagnosis.</title><p>Distinguished from both subspecies of <italic><tp:taxon-name><tp:taxon-name-part taxon-name-part-type="genus">Brevianthus</tp:taxon-name-part> <tp:taxon-name-part taxon-name-part-type="species">flavus</tp:taxon-name-part></tp:taxon-name></italic> by the triangular underleaves produced on small- to medium-sized shoot sectors, the consistently but shallowly bilobed leaves, the crenulate leaf margins formed by heavily thickened exterior cell walls, and the chlorophyllous marginal leaf cells similar in size to the medial cells.</p></tp:treatment-sec><tp:treatment-sec sec-type="Type"><title>Type.</title><p>New Caledonia, Province Sud, Mont Kouakoué, slightly west of base camp at helicopter landing site, without date, <italic>E.A. Brown 2006/17</italic>, holotype: NOU; isotypes: NSW, F.</p></tp:treatment-sec><tp:treatment-sec sec-type="Description"><title>Description.</title><p>Plants closely prostrate, creeping, shoots sinuous, dull whitish green, opaque, water repellent, axes cylindrical, vermiform, to 2 mm wide and 30 mm long, the axes slightly laterally flattened. Branches sporadic, lateral-intercalary. Stolons and flagellae absent. Stems wiry, narrow for plant size, densely papillose, cortical cells oblong, all walls heavily thickened, in cross section 7–8 cells high, cortex undifferentiated, cells same size as medulla, with massive, nodular thickenings either confluent or separated by short stretches of unthickened primary wall. Rhizoids scattered on ventral side of stem, colourless, non-septate, tips often branched. Leaf insertion strongly succubous, nearly horizontal at postical end, not recurved at antical end, extending to stem mid-line on ventral side of large, but not small shoots, not extending to dorsal stem midline, leaving 1–2 cell rows leaf-free. Leaves strongly dorsally assurgent, not connivent over the dorsal stem surface, the axis appearing channeled in dorsal view with the stem partly or completely visible, the leaves unistratose throughout, densely imbricate, concave, ovate-rotund, lacking a hyaline border; apex shallowly but distinctly bifid; margins crenulate by thickened cell walls; dorsal margin rounded, not or slightly decurrent, ventral margin rounded, the base weakly auriculate on small leaves and not auriculate on large leaves, not overlapping the ventral stem surface, not totally obscuring the stem in ventral view. Leaf cells not tiered, polygonal but typically hexagonal, isodiametric, with massive coarse, nodular trigones, confluent or separated by narrow stretches of unthickened primary wall, primary walls visible within trigones, 39–50 µm diameter; marginal cells thick walled, external wall heavily thickened, especially medially, trigones coarse, not confluent, consistently separated by unthickened primary wall, lumena not reduced, cells only slightly smaller than median cells, quadrate, 40–50 µm long and 27–36 µm wide, long axis parallel with margin. Intramarginal cells on abaxial surface covered with dense circular and confluent to bacilliform anastomosing ornamentation continuous over cell junctions; urceolate to clavate ‘papillae’ over cell junctions absent. Cells, both marginal and intramarginal, on adaxial surface with similar ornamentation, comprised circular and confluent to weakly anastomosing ornamentation. Underleaves present on small- to medium-sized shoot sectors, triangular, 4–6 cells wide at base and 8–9 cell tiers high, apex acute, formed by a single cell; 230–300 µm long by 9–140 µm wide at base, margins crenulate; ventral merophyte 0–2 cells wide. Asexual reproduction by leaf-borne regenerants arising from the adaxial leaf surface.</p><p>Sexual structures not seen.</p></tp:treatment-sec><tp:treatment-sec sec-type="Etymology"><title>Etymology.</title><p>hypocanthidium: υπο- hypo-, below; αχανθα- acantha (f.) spine, thorn, prickle; -ιδιον -idion, a diminutive suffix.</p></tp:treatment-sec><tp:treatment-sec sec-type="Distribution and ecology"><title>Distribution and ecology.</title><p>So far as known, endemic to New Caledonia. The type collection occurred on a ridge bearing forest 3 m tall with open canopy and high light at ground level, where it grew with <italic><tp:taxon-name><tp:taxon-name-part taxon-name-part-type="genus">Schistochila</tp:taxon-name-part> <tp:taxon-name-part taxon-name-part-type="species">vitreocincta</tp:taxon-name-part></tp:taxon-name></italic> (Herzog) X.-L.He &amp; Glenny at the base of the trunk on a ‘mostly dead’ <italic><tp:taxon-name><tp:taxon-name-part taxon-name-part-type="genus">Leucopogon</tp:taxon-name-part></tp:taxon-name></italic> R.Br. The Schuster specimen occurred in an open, disturbed (old burn) <italic><tp:taxon-name><tp:taxon-name-part taxon-name-part-type="genus">Dacrydium</tp:taxon-name-part> <tp:taxon-name-part taxon-name-part-type="species">araucarioides</tp:taxon-name-part></tp:taxon-name></italic> Brong. &amp; Gris-<italic><tp:taxon-name><tp:taxon-name-part taxon-name-part-type="genus">Callitropsis</tp:taxon-name-part></tp:taxon-name></italic> Oerst. scrub.</p></tp:treatment-sec><tp:treatment-sec sec-type="Recognition"><title>Recognition.</title><p>The genus <italic><tp:taxon-name><tp:taxon-name-part taxon-name-part-type="genus">Brevianthus</tp:taxon-name-part></tp:taxon-name></italic> is highly distinctive among leafy-liverworts in the white or nearly white, water-repellent, cylindrical shoots with dorsally assurgent and succubously inserted leaves and no or inconspicuous underleaves, and scattered rhizoids. The shoots are typically sinuous in growth, either down or across the substrate, and lay closely appressed to it. They do not often overlap one another. This combination of macro-morphological characters facilitates field identification.</p><p>The three <italic><tp:taxon-name><tp:taxon-name-part taxon-name-part-type="genus">Brevianthus</tp:taxon-name-part></tp:taxon-name></italic> taxa recognized here all share these features, and are similar in their gross morphology. They differ primarily in micromorphological, microstructural, and anatomical details. However, characters vary in their manifestation with the stage of shoot stature and maturity, such that diagnostic differences must be sought within shoots of the appropriate age or size.</p><p>The triangular underleaves found only in <italic><tp:taxon-name><tp:taxon-name-part taxon-name-part-type="genus">Brevianthus</tp:taxon-name-part> <tp:taxon-name-part taxon-name-part-type="species">hypocanthidium</tp:taxon-name-part></tp:taxon-name></italic> (Fig. <xref ref-type="fig" rid="F1">1L</xref>) are a case in point. Not only are these partly obscured by adjacent leaves, they are produced only on small and medium sized shoot sectors. They are absent from the largest stature shoot sectors. As such, they are inconsistently present along a shoot, and may be entirely absent if the shoot examined is uniformly large. The other two <italic><tp:taxon-name><tp:taxon-name-part taxon-name-part-type="genus">Brevianthus</tp:taxon-name-part></tp:taxon-name></italic> taxa never produce underleaves, regardless of shoot stature.</p><fig id="F1" position="float" orientation="portrait"><label>Figure 1.</label><caption><p><italic><tp:taxon-name><tp:taxon-name-part taxon-name-part-type="genus">Brevianthus</tp:taxon-name-part> <tp:taxon-name-part taxon-name-part-type="species">hypocanthidium</tp:taxon-name-part></tp:taxon-name></italic>: <bold>A</bold> lateral view of shoot <bold>B</bold> dorsal view of shoot <bold>C</bold> habitus <bold>D</bold> ventral view of shoot <bold>E</bold> abaxial leaf cell surface <bold>F</bold> cell margin at leaf apex, one leaf-lobe featured <bold>G–K</bold> leaves dissected and flattened <bold>L</bold> underleaves <bold>M</bold> ventral view of shoot showing underleaf absence from largest shoot sector (middle of image) <bold>N</bold> regenerants on old shoot sector <bold>O</bold> leaf apex <bold>P</bold> stem transverse section <bold>Q</bold> ventral view of regenerant attached to adaxial side of single cell at shoot base, showing variable expression of triangular underleaves on distinct ventral merophyte <bold>R</bold> lateral view of stem, with apex to left, leaves removed showing linear succubous insertion, J-shaped at ventral end, note cells of stem insertion projecting ventrally <bold>S</bold> transverse section of stem showing dense ornamentation on dorsal stem surface. All from NSW791547. Scale: 500 µm (<bold>A, B, D, G–K, M</bold>); 3000 µm (<bold>C</bold>); 50 µm (<bold>E, F, S</bold>); 200 µm (<bold>L, O, P, R</bold>); 1000 µm (<bold>N</bold>); 250 µm (<bold>Q</bold>).</p></caption><graphic xmlns:xlink="http://www.w3.org/1999/xlink" xlink:href="phytokeys-050-043-g001.jpg" position="float" orientation="portrait" xlink:type="simple" id="oo_44813.jpg"/></fig><p>Characters of the leaf apex and margins are useful in distinguishing the taxa of <italic><tp:taxon-name><tp:taxon-name-part taxon-name-part-type="genus">Brevianthus</tp:taxon-name-part></tp:taxon-name></italic>. The leaf apex of <italic><tp:taxon-name><tp:taxon-name-part taxon-name-part-type="genus">Brevianthus</tp:taxon-name-part> <tp:taxon-name-part taxon-name-part-type="species">hypocanthidium</tp:taxon-name-part></tp:taxon-name></italic> (Fig. <xref ref-type="fig" rid="F1">1O</xref>) is shallowly but distinctly bifid, and this is a consistent feature of leaves of all sizes, though on the smallest leaves of leaf-borne propagules this is obscure. In <tp:taxon-name><tp:taxon-name-part taxon-name-part-type="genus">Brevianthus</tp:taxon-name-part> <tp:taxon-name-part taxon-name-part-type="species">flavus</tp:taxon-name-part> <tp:taxon-name-part taxon-name-part-type="infraspecific-rank">subsp.</tp:taxon-name-part> <tp:taxon-name-part taxon-name-part-type="subspecies">crenulatus</tp:taxon-name-part></tp:taxon-name> small leaves are bifid (Fig. <xref ref-type="fig" rid="F5">5O, P</xref>), while medium and large leaves have an undivided apex (Fig. <xref ref-type="fig" rid="F5">5G–L</xref>). In <tp:taxon-name><tp:taxon-name-part taxon-name-part-type="genus">Brevianthus</tp:taxon-name-part> <tp:taxon-name-part taxon-name-part-type="species">flavus</tp:taxon-name-part> <tp:taxon-name-part taxon-name-part-type="infraspecific-rank">subsp.</tp:taxon-name-part> <tp:taxon-name-part taxon-name-part-type="subspecies">flavus</tp:taxon-name-part></tp:taxon-name> the leaf apex is always undivided and entire (Fig. <xref ref-type="fig" rid="F3">3E–J</xref>).</p><p>The leaf margin provides several diagnostic differences between the three taxa that are of more consistent manifestation. In <italic><tp:taxon-name><tp:taxon-name-part taxon-name-part-type="genus">Brevianthus</tp:taxon-name-part> <tp:taxon-name-part taxon-name-part-type="species">hypocanthidium</tp:taxon-name-part></tp:taxon-name></italic> the leaf margin (Fig. <xref ref-type="fig" rid="F1">1F</xref>) is crenulate by virtue of its heavily thickened exterior cell wall, and the marginal leaf cells are chlorophyllous and similar in size to the medial cells. In <tp:taxon-name><tp:taxon-name-part taxon-name-part-type="genus">Brevianthus</tp:taxon-name-part> <tp:taxon-name-part taxon-name-part-type="species">flavus</tp:taxon-name-part> <tp:taxon-name-part taxon-name-part-type="infraspecific-rank">subsp.</tp:taxon-name-part> <tp:taxon-name-part taxon-name-part-type="subspecies">crenulatus</tp:taxon-name-part></tp:taxon-name> the leaf margin (Fig. <xref ref-type="fig" rid="F5">5F</xref>) is crenulate by virtue of bulging marginal cell lumena, and the marginal cells are colourless and smaller than medial cells. In <tp:taxon-name><tp:taxon-name-part taxon-name-part-type="genus">Brevianthus</tp:taxon-name-part> <tp:taxon-name-part taxon-name-part-type="species">flavus</tp:taxon-name-part> <tp:taxon-name-part taxon-name-part-type="infraspecific-rank">subsp.</tp:taxon-name-part> <tp:taxon-name-part taxon-name-part-type="subspecies">flavus</tp:taxon-name-part></tp:taxon-name> the leaf margin (Fig. <xref ref-type="fig" rid="F3">3L</xref>) is entire, the marginal cells are again colourless and smaller than medial cells.</p><p>Trigones in leaf-cells differ between species. In <italic><tp:taxon-name><tp:taxon-name-part taxon-name-part-type="genus">Brevianthus</tp:taxon-name-part> <tp:taxon-name-part taxon-name-part-type="species">hypocanthidium</tp:taxon-name-part></tp:taxon-name></italic> (Fig. <xref ref-type="fig" rid="F1">1E</xref>) they are block-like and angular with truncate ends and straight sides. In both subspecies of <italic><tp:taxon-name><tp:taxon-name-part taxon-name-part-type="genus">Brevianthus</tp:taxon-name-part> <tp:taxon-name-part taxon-name-part-type="species">flavus</tp:taxon-name-part></tp:taxon-name></italic> (Figs <xref ref-type="fig" rid="F3">3L</xref>, <xref ref-type="fig" rid="F5">5F</xref>) they are coarse to bulging but with curved sides, and never as large or angular as observed in <italic><tp:taxon-name><tp:taxon-name-part taxon-name-part-type="genus">Brevianthus</tp:taxon-name-part> <tp:taxon-name-part taxon-name-part-type="species">hypocanthidium</tp:taxon-name-part></tp:taxon-name></italic>.</p><p>Leaf surface ornamentation may exhibit species-specific differences though there is intra-individual variation; our interpretation, however, may suffer from the relatively small number of observations we have made via SEM. Individuals of <tp:taxon-name><tp:taxon-name-part taxon-name-part-type="genus">Brevianthus</tp:taxon-name-part> <tp:taxon-name-part taxon-name-part-type="species">flavus</tp:taxon-name-part> <tp:taxon-name-part taxon-name-part-type="infraspecific-rank">subsp.</tp:taxon-name-part> <tp:taxon-name-part taxon-name-part-type="subspecies">flavus</tp:taxon-name-part></tp:taxon-name> (Figs <xref ref-type="fig" rid="F3">3K</xref>; <xref ref-type="fig" rid="F4">4C, D</xref>) possess urceolate to clavate ‘papillae’ over the cell junctions on the abaxial leaf surface, at least between cells in the median-basal to basal portions of leaves, and at least sporadically on leaves along a single shoot. These ‘papillae’ have not been observed in individuals of <tp:taxon-name><tp:taxon-name-part taxon-name-part-type="genus">Brevianthus</tp:taxon-name-part> <tp:taxon-name-part taxon-name-part-type="species">flavus</tp:taxon-name-part> <tp:taxon-name-part taxon-name-part-type="infraspecific-rank">subsp.</tp:taxon-name-part> <tp:taxon-name-part taxon-name-part-type="subspecies">crenulatus</tp:taxon-name-part></tp:taxon-name> (Figs <xref ref-type="fig" rid="F5">5E</xref>; <xref ref-type="fig" rid="F6">6C, D</xref>) or the type of <italic><tp:taxon-name><tp:taxon-name-part taxon-name-part-type="genus">Brevianthus</tp:taxon-name-part> <tp:taxon-name-part taxon-name-part-type="species">hypocanthidium</tp:taxon-name-part></tp:taxon-name></italic> (Figs <xref ref-type="fig" rid="F1">1E</xref>; <xref ref-type="fig" rid="F2">2C, D</xref>). Parts of these structures are removable with chloroform, providing evidence that they partly consist of surface waxes (<xref ref-type="bibr" rid="B10">Heinrichs and Reiner-Drehwald (2012)</xref>).</p><fig id="F2" position="float" orientation="portrait"><label>Figure 2.</label><caption><p><italic><tp:taxon-name><tp:taxon-name-part taxon-name-part-type="genus">Brevianthus</tp:taxon-name-part> <tp:taxon-name-part taxon-name-part-type="species">hypocanthidium</tp:taxon-name-part></tp:taxon-name></italic>: <bold>A</bold> leaf apex <bold>B</bold> cells at base of sinus on abaxial leaf surface <bold>C</bold> abaxial leaf surface at mid-leaf <bold>D</bold> abaxial leaf surface scale <bold>E</bold> adaxial leaf surface scale <bold>F</bold> adaxial leaf surface detail scale. All from NSW791547. Scale: 40 µm (<bold>A</bold>); 20 µm (<bold>B, E, F</bold>); 10 µm (<bold>C, D</bold>).</p></caption><graphic xmlns:xlink="http://www.w3.org/1999/xlink" xlink:href="phytokeys-050-043-g002.jpg" position="float" orientation="portrait" xlink:type="simple" id="oo_44814.jpg"/></fig><fig id="F3" position="float" orientation="portrait"><label>Figure 3.</label><caption><p><tp:taxon-name><tp:taxon-name-part taxon-name-part-type="genus">Brevianthus</tp:taxon-name-part> <tp:taxon-name-part taxon-name-part-type="species">flavus</tp:taxon-name-part> <tp:taxon-name-part taxon-name-part-type="infraspecific-rank">subsp.</tp:taxon-name-part> <tp:taxon-name-part taxon-name-part-type="subspecies">flavus</tp:taxon-name-part></tp:taxon-name>: <bold>A</bold> lateral view of shoot <bold>B</bold> dorsal view of shoot <bold>C</bold> habitus <bold>D</bold> ventral view of shoot <bold>E–I</bold> leaves dissected and flattened <bold>J</bold> leaf apex <bold>K</bold> abaxial leaf cell surface <bold>L</bold> leaf margin at apex. All from NSW892112. Scale: 500 µm (<bold>A, B, E–I</bold>); 3000 µm (<bold>C</bold>); 1000 µm (<bold>D</bold>); 200 µm (<bold>J</bold>); 50 µm (<bold>K, L</bold>).</p></caption><graphic xmlns:xlink="http://www.w3.org/1999/xlink" xlink:href="phytokeys-050-043-g003.jpg" position="float" orientation="portrait" xlink:type="simple" id="oo_44815.jpg"/></fig><fig id="F4" position="float" orientation="portrait"><label>Figure 4.</label><caption><p><tp:taxon-name><tp:taxon-name-part taxon-name-part-type="genus">Brevianthus</tp:taxon-name-part> <tp:taxon-name-part taxon-name-part-type="species">flavus</tp:taxon-name-part> <tp:taxon-name-part taxon-name-part-type="infraspecific-rank">subsp.</tp:taxon-name-part> <tp:taxon-name-part taxon-name-part-type="subspecies">flavus</tp:taxon-name-part></tp:taxon-name>: <bold>A</bold> leaf apex scale <bold>B</bold> cells below apex on abaxial leaf surface scale <bold>C</bold> abaxial leaf surface at mid-leaf scale <bold>D</bold> abaxial leaf surface scale <bold>E</bold> adaxial leaf surface <bold>F</bold> adaxial leaf surface detail. All from NSW89112. Scale: 60 µm (<bold>A</bold>); 40 µm (<bold>B</bold>); 20 µm (<bold>C, F</bold>); 10 µm (<bold>D</bold>).</p></caption><graphic xmlns:xlink="http://www.w3.org/1999/xlink" xlink:href="phytokeys-050-043-g004.jpg" position="float" orientation="portrait" xlink:type="simple" id="oo_44816.jpg"/></fig><fig id="F5" position="float" orientation="portrait"><label>Figure 5.</label><caption><p><tp:taxon-name><tp:taxon-name-part taxon-name-part-type="genus">Brevianthus</tp:taxon-name-part> <tp:taxon-name-part taxon-name-part-type="species">flavus</tp:taxon-name-part> <tp:taxon-name-part taxon-name-part-type="infraspecific-rank">subsp.</tp:taxon-name-part> <tp:taxon-name-part taxon-name-part-type="subspecies">crenulatus</tp:taxon-name-part></tp:taxon-name>: <bold>A</bold> lateral view of shoot <bold>B</bold> dorsal view of shoot <bold>C</bold> habitus <bold>D</bold> ventral view of shoot <bold>E</bold> abaxial leaf cell surface <bold>F</bold> cell margin at leaf apex, one leaf-lobe featured <bold>G</bold> leaf showing crenulate hyaline cells prominent on dorsal margin <bold>H–L</bold> leaves dissected and flattened <bold>M</bold> ventral view of shoot <bold>N</bold> leaf apex <bold>O</bold> dorsal view of regenerant showing bulging cells and bifid leaf apices <bold>P</bold> lateral view of regenerant attached to adaxial side of single cell near the leaf margin at shoot base <bold>Q</bold> lateral view of stem, apex to left. All from NSW745726. Scale: 500 µm (<bold>A, B, D, H–M</bold>); 3000 µm (<bold>C</bold>); 50 µm (<bold>E, F</bold>); 250 µm (<bold>G, O, P, Q</bold>); 200 µm (<bold>N</bold>).</p></caption><graphic xmlns:xlink="http://www.w3.org/1999/xlink" xlink:href="phytokeys-050-043-g005.jpg" position="float" orientation="portrait" xlink:type="simple" id="oo_44817.jpg"/></fig><fig id="F6" position="float" orientation="portrait"><label>Figure 6.</label><caption><p><tp:taxon-name><tp:taxon-name-part taxon-name-part-type="genus">Brevianthus</tp:taxon-name-part> <tp:taxon-name-part taxon-name-part-type="species">flavus</tp:taxon-name-part> <tp:taxon-name-part taxon-name-part-type="infraspecific-rank">subsp.</tp:taxon-name-part> <tp:taxon-name-part taxon-name-part-type="subspecies">crenulatus</tp:taxon-name-part></tp:taxon-name>: <bold>A</bold> leaf apex <bold>B</bold> cells below apex on abaxial leaf surface <bold>C, D</bold> abaxial leaf surface at mid-leaf <bold>E, F</bold> adaxial leaf surface. All from NSW745726. Scale: 20 µm (<bold>A, B, E, F</bold>); 10 µm (<bold>C, D</bold>).</p></caption><graphic xmlns:xlink="http://www.w3.org/1999/xlink" xlink:href="phytokeys-050-043-g006.jpg" position="float" orientation="portrait" xlink:type="simple" id="oo_44818.jpg"/></fig><!--PageBreak--><p>Other leaf characters differentiate the taxa. The interstices between cells also appears to exhibit species-specific differences. In <tp:taxon-name><tp:taxon-name-part taxon-name-part-type="genus">Brevianthus</tp:taxon-name-part> <tp:taxon-name-part taxon-name-part-type="species">flavus</tp:taxon-name-part> <tp:taxon-name-part taxon-name-part-type="infraspecific-rank">subsp.</tp:taxon-name-part> <tp:taxon-name-part taxon-name-part-type="subspecies">crenulatus</tp:taxon-name-part></tp:taxon-name> (Fig. <xref ref-type="fig" rid="F6">6</xref>) leaf cell junctions appear recessed within the leaf such that the upper and lower parts of the cell appear surrounded by a narrow trench, which is less pronounced or absent in both <italic><tp:taxon-name><tp:taxon-name-part taxon-name-part-type="genus">Brevianthus</tp:taxon-name-part> <tp:taxon-name-part taxon-name-part-type="species">hypocanthidium</tp:taxon-name-part></tp:taxon-name></italic> (Fig. <xref ref-type="fig" rid="F2">2</xref>) and <tp:taxon-name><tp:taxon-name-part taxon-name-part-type="genus">Brevianthus</tp:taxon-name-part> <tp:taxon-name-part taxon-name-part-type="species">flavus</tp:taxon-name-part> <tp:taxon-name-part taxon-name-part-type="infraspecific-rank">subsp.</tp:taxon-name-part> <tp:taxon-name-part taxon-name-part-type="subspecies">flavus</tp:taxon-name-part></tp:taxon-name> (Fig. <xref ref-type="fig" rid="F4">4</xref>).</p><p>Leaf shape, orientation and imbrication also differ. In both <tp:taxon-name><tp:taxon-name-part taxon-name-part-type="genus">Brevianthus</tp:taxon-name-part> <tp:taxon-name-part taxon-name-part-type="species">flavus</tp:taxon-name-part> <tp:taxon-name-part taxon-name-part-type="infraspecific-rank">subsp.</tp:taxon-name-part> <tp:taxon-name-part taxon-name-part-type="subspecies">crenulatus</tp:taxon-name-part></tp:taxon-name> (Fig. <xref ref-type="fig" rid="F5">5D, M</xref>) and <tp:taxon-name><tp:taxon-name-part taxon-name-part-type="genus">Brevianthus</tp:taxon-name-part> <tp:taxon-name-part taxon-name-part-type="species">flavus</tp:taxon-name-part> <tp:taxon-name-part taxon-name-part-type="infraspecific-rank">subsp.</tp:taxon-name-part> <tp:taxon-name-part taxon-name-part-type="subspecies">flavus</tp:taxon-name-part></tp:taxon-name> (Fig. <xref ref-type="fig" rid="F3">3D</xref>) the leaves are imbricate over the ventral stem surface, obscuring stem tissue in ventral view, while in <italic><tp:taxon-name><tp:taxon-name-part taxon-name-part-type="genus">Brevianthus</tp:taxon-name-part> <tp:taxon-name-part taxon-name-part-type="species">hypocanthidium</tp:taxon-name-part></tp:taxon-name></italic> (Fig. <xref ref-type="fig" rid="F1">1D, L, M</xref>) the ventral stem surface is often partially visible between the leaves. The leaves of <italic><tp:taxon-name><tp:taxon-name-part taxon-name-part-type="genus">Brevianthus</tp:taxon-name-part> <tp:taxon-name-part taxon-name-part-type="species">hypocanthidium</tp:taxon-name-part></tp:taxon-name></italic> (Fig. <xref ref-type="fig" rid="F1">1A, G–K</xref>) are ovate-rotund, and when viewed <italic>in situ</italic> laterally, have their antical margin orientated more or less perpendicular to the stem. <tp:taxon-name><tp:taxon-name-part taxon-name-part-type="genus">Brevianthus</tp:taxon-name-part> <tp:taxon-name-part taxon-name-part-type="species">flavus</tp:taxon-name-part> <tp:taxon-name-part taxon-name-part-type="infraspecific-rank">subsp.</tp:taxon-name-part> <tp:taxon-name-part taxon-name-part-type="subspecies">flavus</tp:taxon-name-part></tp:taxon-name> (Fig. <xref ref-type="fig" rid="F1">1A, E–I</xref>) has ovate to oblate leaves whose antical margin is inclined in lateral view, with the lowest part of the margin closest to the shoot apex. The same is true of <tp:taxon-name><tp:taxon-name-part taxon-name-part-type="genus">Brevianthus</tp:taxon-name-part> <tp:taxon-name-part taxon-name-part-type="species">flavus</tp:taxon-name-part> <tp:taxon-name-part taxon-name-part-type="infraspecific-rank">subsp.</tp:taxon-name-part> <tp:taxon-name-part taxon-name-part-type="subspecies">crenulatus</tp:taxon-name-part></tp:taxon-name> (Fig. <xref ref-type="fig" rid="F5">5A, H–L</xref>) though the angle of inclination is not so steep.</p></tp:treatment-sec><tp:treatment-sec sec-type="Conservation status"><title>Conservation status.</title><p>That <italic><tp:taxon-name><tp:taxon-name-part taxon-name-part-type="genus">Brevianthus</tp:taxon-name-part> <tp:taxon-name-part taxon-name-part-type="species">hypocanthidium</tp:taxon-name-part></tp:taxon-name></italic> is known from two gatherings precludes inference of its likely distribution and abundance, we therefore recommend the species be considered Data Deficient.</p></tp:treatment-sec><tp:treatment-sec sec-type="Additional specimen examined"><title>Additional specimen examined.</title><p>New Caledonia, Montagne des Sources, above St. Louis: Pic Buse and vicinity, 650–750 m, <italic>R.M. Schuster 57820</italic> (F).</p></tp:treatment-sec><ref-list><ref id="B10"><mixed-citation xmlns:xlink="http://www.w3.org/1999/xlink" xlink:type="simple"><person-group><name name-style="western"><surname>Heinrichs</surname><given-names>J</given-names></name><name name-style="western"><surname>Reiner-Drehwald</surname><given-names>ME</given-names></name></person-group> (<year>2012</year>) <article-title>Surface wax in <italic><tp:taxon-name><tp:taxon-name-part taxon-name-part-type="genus">Dinckleria</tp:taxon-name-part></tp:taxon-name></italic>, <italic><tp:taxon-name><tp:taxon-name-part taxon-name-part-type="genus">Lejeunea</tp:taxon-name-part></tp:taxon-name></italic> and <italic><tp:taxon-name><tp:taxon-name-part taxon-name-part-type="genus">Mytilopsis</tp:taxon-name-part></tp:taxon-name></italic> (<tp:taxon-name><tp:taxon-name-part taxon-name-part-type="subclass">Jungermanniidae</tp:taxon-name-part></tp:taxon-name>).</article-title> <source>Cryptogamie, Bryologie</source> <volume>33</volume>: <fpage>81</fpage>–<lpage>86</lpage>. doi: <ext-link ext-link-type="doi" xlink:href="10.7872/cryb.v33.iss1.2012.081" xlink:type="simple">10.7872/cryb.v33.iss1.2012.081</ext-link></mixed-citation></ref></ref-list></tp:taxon-treatment>
