# Supplementary material for: A new species of Brevianthus (Brevianthaceae, Marchantiophyta) from New Caledonia with unusual underleaf production
Source: PhytoKeys. 2015 Jun 4;(50):43–60. doi: 10.3897/phytokeys.50.4998 (PMC4489084; doi:10.3897/phytokeys.50.4998)
Supplement: XML Treatment for Brevianthus flavus (Grolle) J. J. Engel & R. M. Schust. subsp. flavus [file phytokeys.50.4998-treatment3.xml]

<!DOCTYPE tp:taxon-treatment
  PUBLIC "-//TaxonX//DTD Taxonomic Treatment Publishing DTD v0 20100105//EN" "tax-treatment-NSO.dtd">
<tp:taxon-treatment xmlns:tp="http://www.plazi.org/taxpub"><tp:treatment-meta><kwd-group><label>Taxon classification</label><kwd><named-content content-type="kingdom">Plantae</named-content></kwd><kwd><named-content content-type="order">Jungermanniales</named-content></kwd><kwd><named-content content-type="family">Brevianthaceae</named-content></kwd></kwd-group><mixed-citation publication-type="journal"><person-group><name><surname>Renner</surname><given-names>Matt A.M.</given-names></name><name><surname>Engel</surname><given-names>John J.</given-names></name><name><surname>Patzak</surname><given-names>Simon D.F.</given-names></name><name><surname>Heinrichs</surname><given-names>Jochen</given-names></name></person-group><article-title>A new species of <italic><tp:taxon-name><tp:taxon-name-part taxon-name-part-type="genus">Brevianthus</tp:taxon-name-part></tp:taxon-name></italic> (<tp:taxon-name><tp:taxon-name-part taxon-name-part-type="family">Brevianthaceae</tp:taxon-name-part></tp:taxon-name>, <tp:taxon-name><tp:taxon-name-part taxon-name-part-type="phylum">Marchantiophyta</tp:taxon-name-part></tp:taxon-name>) from New Caledonia with unusual underleaf production</article-title><source>PhytoKeys</source><day>4</day><month>6</month><year>2015</year><volume>2015</volume><issue>50</issue><fpage>43</fpage><lpage>60</lpage><pub-id pub-id-type="doi">10.3897/phytokeys.50.4998</pub-id></mixed-citation></tp:treatment-meta><tp:nomenclature><tp:taxon-name>
                        <tp:taxon-name-part taxon-name-part-type="genus">Brevianthus</tp:taxon-name-part>
                        <tp:taxon-name-part taxon-name-part-type="species">flavus</tp:taxon-name-part>
                        <tp:taxon-name-part taxon-name-part-type="basionym-authority">(Grolle)</tp:taxon-name-part>
                        <tp:taxon-name-part taxon-name-part-type="authority">J. J. Engel &amp; R. M. Schust.</tp:taxon-name-part>
                        <tp:taxon-name-part taxon-name-part-type="infraspecific-rank">subsp.</tp:taxon-name-part>
                        <tp:taxon-name-part taxon-name-part-type="subspecies">flavus</tp:taxon-name-part>
                    </tp:taxon-name><tp:taxon-authority>Phytologia 47: 318. 1981</tp:taxon-authority><xref ref-type="fig" rid="F3">Figures 3</xref><xref ref-type="fig" rid="F4">, 4</xref><!--PageBreak--><!--PageBreak--><!--PageBreak--><tp:nomenclature-citation-list><tp:nomenclature-citation><tp:taxon-name>Basionym: <tp:taxon-name-part taxon-name-part-type="genus">Jackiella</tp:taxon-name-part> <tp:taxon-name-part taxon-name-part-type="species">flava</tp:taxon-name-part></tp:taxon-name><comment> Grolle, Journal of the Hattori Botanical Laboratory 33: 222. 1970.</comment></tp:nomenclature-citation></tp:nomenclature-citation-list></tp:nomenclature><tp:treatment-sec sec-type="Type"><title>Type.</title><p>Tasmania, Recherche Bay, Catamaran, 14 Jan 1911, <italic>W.A. Weymouth 1232</italic> as <italic><tp:taxon-name><tp:taxon-name-part taxon-name-part-type="genus">Jamesoniella</tp:taxon-name-part> <tp:taxon-name-part taxon-name-part-type="species">occlusa</tp:taxon-name-part></tp:taxon-name></italic>, holotype: NY.</p><p>For a full description of <italic><tp:taxon-name><tp:taxon-name-part taxon-name-part-type="genus">Brevianthus</tp:taxon-name-part> <tp:taxon-name-part taxon-name-part-type="species">flavus</tp:taxon-name-part></tp:taxon-name></italic> see <xref ref-type="bibr" rid="B5">Engel and Schuster (1982)</xref>.</p></tp:treatment-sec><tp:treatment-sec sec-type="Distribution and ecology"><title>Distribution and ecology.</title><!--PageBreak--><p><tp:taxon-name><tp:taxon-name-part taxon-name-part-type="genus">Brevianthus</tp:taxon-name-part> <tp:taxon-name-part taxon-name-part-type="species">flavus</tp:taxon-name-part> <tp:taxon-name-part taxon-name-part-type="infraspecific-rank">subsp.</tp:taxon-name-part> <tp:taxon-name-part taxon-name-part-type="subspecies">flavus</tp:taxon-name-part></tp:taxon-name> is widespread on the wetter western, south-western and southern sectors of Tasmania, between 300 and 900 m altitude where it occurs in a wide variety of habitat types encompassed by this altitudinal range. <italic><tp:taxon-name><tp:taxon-name-part taxon-name-part-type="genus">Brevianthus</tp:taxon-name-part> <tp:taxon-name-part taxon-name-part-type="species">flavus</tp:taxon-name-part></tp:taxon-name></italic> occurs within or on the margins of a wide variety of forest types, for example riparian scrub dominated by <italic><tp:taxon-name><tp:taxon-name-part taxon-name-part-type="genus">Leptospermum</tp:taxon-name-part></tp:taxon-name></italic> J.R.Forst. &amp; G.Forst., <italic><tp:taxon-name><tp:taxon-name-part taxon-name-part-type="genus">Acacia</tp:taxon-name-part></tp:taxon-name></italic> Mill. and <italic><tp:taxon-name><tp:taxon-name-part taxon-name-part-type="genus">Banksia</tp:taxon-name-part></tp:taxon-name></italic> J.R.Forst. &amp; G.Forst., with dense thicket of <italic><tp:taxon-name><tp:taxon-name-part taxon-name-part-type="genus">Bauera</tp:taxon-name-part></tp:taxon-name></italic> Banks ex Andrews on alluvial terrace in a gully with south-easterly aspect at Condominium Creek, or montane forest of <italic><tp:taxon-name><tp:taxon-name-part taxon-name-part-type="genus">Nothofagus</tp:taxon-name-part> <tp:taxon-name-part taxon-name-part-type="species">cunninghamii</tp:taxon-name-part></tp:taxon-name></italic> (Hook.) Oerst., <italic><tp:taxon-name><tp:taxon-name-part taxon-name-part-type="genus">Eucryphia</tp:taxon-name-part></tp:taxon-name></italic> Cav., <italic><tp:taxon-name><tp:taxon-name-part taxon-name-part-type="genus">Arthrotaxis</tp:taxon-name-part></tp:taxon-name></italic> Endl., <italic><tp:taxon-name><tp:taxon-name-part taxon-name-part-type="genus">Atherosperma</tp:taxon-name-part></tp:taxon-name></italic> Labill. and <italic><tp:taxon-name><tp:taxon-name-part taxon-name-part-type="genus">Richea</tp:taxon-name-part> <tp:taxon-name-part taxon-name-part-type="species">dracophylla</tp:taxon-name-part></tp:taxon-name></italic> R.Br. with broken canopy to 8 m tall on a ridge with southerly aspect on Mt Dundas. The species also occurs in subalpine and alpine scrub such as that dominated by <italic><tp:taxon-name><tp:taxon-name-part taxon-name-part-type="genus">Eucalyptus</tp:taxon-name-part></tp:taxon-name></italic> L’Hér., <italic><tp:taxon-name><tp:taxon-name-part taxon-name-part-type="genus">Sprengelia</tp:taxon-name-part></tp:taxon-name></italic> Sm., <italic><tp:taxon-name><tp:taxon-name-part taxon-name-part-type="genus">Leucopogon</tp:taxon-name-part></tp:taxon-name></italic>, <italic><tp:taxon-name><tp:taxon-name-part taxon-name-part-type="genus">Banksia</tp:taxon-name-part></tp:taxon-name></italic>, <italic><tp:taxon-name><tp:taxon-name-part taxon-name-part-type="genus">Orites</tp:taxon-name-part></tp:taxon-name></italic> R.Br. and <italic><tp:taxon-name><tp:taxon-name-part taxon-name-part-type="genus">Gymnoschoenus</tp:taxon-name-part></tp:taxon-name></italic> Nees as at Mount Eliza, and dominated by <italic><tp:taxon-name><tp:taxon-name-part taxon-name-part-type="genus">Astelia</tp:taxon-name-part></tp:taxon-name></italic> Banks &amp; Sol. ex R.Br., <italic><tp:taxon-name><tp:taxon-name-part taxon-name-part-type="genus">Richea</tp:taxon-name-part></tp:taxon-name></italic> and <italic><tp:taxon-name><tp:taxon-name-part taxon-name-part-type="genus">Nothofagus</tp:taxon-name-part></tp:taxon-name></italic> Blume at Mount Hesperus. <italic><tp:taxon-name><tp:taxon-name-part taxon-name-part-type="genus">Brevianthus</tp:taxon-name-part> <tp:taxon-name-part taxon-name-part-type="species">flavus</tp:taxon-name-part></tp:taxon-name></italic> is for most part an epiphyte on tree trunks, including <italic><tp:taxon-name><tp:taxon-name-part taxon-name-part-type="genus">Banksia</tp:taxon-name-part></tp:taxon-name></italic>, <italic><tp:taxon-name><tp:taxon-name-part taxon-name-part-type="genus">Lagarostrobos</tp:taxon-name-part></tp:taxon-name></italic> Quinn, and <italic><tp:taxon-name><tp:taxon-name-part taxon-name-part-type="genus">Nothofagus</tp:taxon-name-part></tp:taxon-name></italic>. It sporadically occurs as a lithophyte on rock outcrops where it may inhabit crevices or sides sheltered by surrounding vegetation. It co-occurs with a wide variety of species, including <italic><tp:taxon-name><tp:taxon-name-part taxon-name-part-type="genus">Acromastigum</tp:taxon-name-part> <tp:taxon-name-part taxon-name-part-type="species">cavifolium</tp:taxon-name-part></tp:taxon-name></italic> R.M.Schust., <italic><tp:taxon-name><tp:taxon-name-part taxon-name-part-type="genus">Frullania</tp:taxon-name-part></tp:taxon-name></italic> Raddi spp., <italic><tp:taxon-name><tp:taxon-name-part taxon-name-part-type="genus">Heteroscyphus</tp:taxon-name-part></tp:taxon-name></italic> Schiffn. spp., <italic><tp:taxon-name><tp:taxon-name-part taxon-name-part-type="genus">Radula</tp:taxon-name-part> <tp:taxon-name-part taxon-name-part-type="species">multiamentula</tp:taxon-name-part></tp:taxon-name></italic> E.A.Hodgs. on rocks; <italic><tp:taxon-name><tp:taxon-name-part taxon-name-part-type="genus">Bazzania</tp:taxon-name-part></tp:taxon-name></italic> Gray, <italic><tp:taxon-name><tp:taxon-name-part taxon-name-part-type="genus">Schistochila</tp:taxon-name-part></tp:taxon-name></italic> Dumot. spp., <italic><tp:taxon-name><tp:taxon-name-part taxon-name-part-type="genus">Lepidolaena</tp:taxon-name-part> <tp:taxon-name-part taxon-name-part-type="species">brachyclada</tp:taxon-name-part></tp:taxon-name></italic> (Lehm. ex Lehm.) Trevis., <italic><tp:taxon-name><tp:taxon-name-part taxon-name-part-type="genus">Lepidozia</tp:taxon-name-part> <tp:taxon-name-part taxon-name-part-type="species">ulothrix</tp:taxon-name-part></tp:taxon-name></italic> (Schwägr.) Lindenb., <italic><tp:taxon-name><tp:taxon-name-part taxon-name-part-type="genus">Schistochila</tp:taxon-name-part> <tp:taxon-name-part taxon-name-part-type="species">pinnatifolia</tp:taxon-name-part></tp:taxon-name></italic> (Hook.) Trevis., <italic><tp:taxon-name><tp:taxon-name-part taxon-name-part-type="genus">Radula</tp:taxon-name-part></tp:taxon-name></italic> spp., <italic><tp:taxon-name><tp:taxon-name-part taxon-name-part-type="genus">Acromastigum</tp:taxon-name-part> <tp:taxon-name-part taxon-name-part-type="species">cavifolium</tp:taxon-name-part></tp:taxon-name></italic>, <italic><tp:taxon-name><tp:taxon-name-part taxon-name-part-type="genus">Acrobolbus</tp:taxon-name-part> <tp:taxon-name-part taxon-name-part-type="species">cinerascens</tp:taxon-name-part></tp:taxon-name></italic> (Lehm. &amp; Lindenb.) Schiffn., <italic><tp:taxon-name><tp:taxon-name-part taxon-name-part-type="genus">Acrobolbus</tp:taxon-name-part> <tp:taxon-name-part taxon-name-part-type="species">ochrophyllus</tp:taxon-name-part></tp:taxon-name></italic> (Hook.f. &amp; Taylor) R.M.Schust., <italic><tp:taxon-name><tp:taxon-name-part taxon-name-part-type="genus">Frullania</tp:taxon-name-part></tp:taxon-name></italic> etc on trunks of <italic><tp:taxon-name><tp:taxon-name-part taxon-name-part-type="genus">Nothofagus</tp:taxon-name-part> <tp:taxon-name-part taxon-name-part-type="species">cunninghamii</tp:taxon-name-part></tp:taxon-name></italic>.</p><!--PageBreak--></tp:treatment-sec><tp:treatment-sec sec-type="Conservation status"><title>Conservation status.</title><p><tp:taxon-name><tp:taxon-name-part taxon-name-part-type="genus">Brevianthus</tp:taxon-name-part> <tp:taxon-name-part taxon-name-part-type="species">flavus</tp:taxon-name-part> <tp:taxon-name-part taxon-name-part-type="infraspecific-rank">subsp.</tp:taxon-name-part> <tp:taxon-name-part taxon-name-part-type="subspecies">flavus</tp:taxon-name-part></tp:taxon-name> appears widely distributed in western and southern Tasmania, however collecting and survey effort to date provides insufficient basis for an accurate appraisal of the species’ threat status. We therefore recommend <tp:taxon-name><tp:taxon-name-part taxon-name-part-type="genus">Brevianthus</tp:taxon-name-part> <tp:taxon-name-part taxon-name-part-type="species">flavus</tp:taxon-name-part> <tp:taxon-name-part taxon-name-part-type="infraspecific-rank">subsp.</tp:taxon-name-part> <tp:taxon-name-part taxon-name-part-type="subspecies">flavus</tp:taxon-name-part></tp:taxon-name> be regarded as Data Deficient pending a more informed assessment.</p></tp:treatment-sec><tp:treatment-sec sec-type="Specimens examined"><title>Specimens examined.</title><p>Australia, Tasmania, West: Highway B28, east of Mt Murchison, Quinn Creek, <named-content xmlns:xlink="http://www.w3.org/1999/xlink" content-type="dwc:verbatimCoordinates" xlink:type="simple">41°50'S, 145°37'E</named-content>, 600 m, 20 Feb 1998, <!--PageBreak--><italic>J.E. Braggins 98064B</italic>, AK255753; West Coast: Mount Dundas Regional Reserve, Mount Dundas, track to summit from south, <named-content xmlns:xlink="http://www.w3.org/1999/xlink" content-type="dwc:verbatimCoordinates" xlink:type="simple">41°54'32"S, 145°28’3 2"E</named-content>, 845 m, <italic>M.A.M. Renner 6008 &amp; E.A. Brown</italic>, NSW855958; South West: Serpentine River valley, south of the Gordon River, just below the dam, <named-content xmlns:xlink="http://www.w3.org/1999/xlink" content-type="dwc:verbatimCoordinates" xlink:type="simple">42°47'S, 145°57'E</named-content>, 300m, 18 Feb 1998, <italic>J.E. Braggins 98052A</italic>, AK255728; South West Conservation Area: Mount Eliza, Condominium Creek, <named-content xmlns:xlink="http://www.w3.org/1999/xlink" content-type="dwc:verbatimCoordinates" xlink:type="simple">42°57'22"S, 146°21'56"E</named-content>, 350 m, 23 Jan 2012, <italic>M.A.M. Renner 5927 &amp; E.A.Brown</italic>, NSW895251; Mount Eliza, unnamed catchment S of Mount Anne track, <named-content xmlns:xlink="http://www.w3.org/1999/xlink" content-type="dwc:verbatimCoordinates" xlink:type="simple">42°57'45"S, 146°23'32"E</named-content>, 860 m, 22 Jan 2012, <italic>M.A.M. Renner 5898 &amp; E.A.Brown</italic>, NSW892112; Arthur Range, Mount Hesperus, S of track to summit at top of hill, <named-content xmlns:xlink="http://www.w3.org/1999/xlink" content-type="dwc:verbatimCoordinates" xlink:type="simple">43°06'41"S, 146°13'9"E</named-content>, 820 m, 24 Jan 2012, <italic>M.A.M. Renner 5958</italic>, NSW880771.</p></tp:treatment-sec><tp:treatment-sec><!--Section generated to contain objects referenced in tp:taxon-treatment.--><fig id="F3" position="float" orientation="portrait"><label>Figure 3.</label><caption><p><tp:taxon-name><tp:taxon-name-part taxon-name-part-type="genus">Brevianthus</tp:taxon-name-part> <tp:taxon-name-part taxon-name-part-type="species">flavus</tp:taxon-name-part> <tp:taxon-name-part taxon-name-part-type="infraspecific-rank">subsp.</tp:taxon-name-part> <tp:taxon-name-part taxon-name-part-type="subspecies">flavus</tp:taxon-name-part></tp:taxon-name>: <bold>A</bold> lateral view of shoot <bold>B</bold> dorsal view of shoot <bold>C</bold> habitus <bold>D</bold> ventral view of shoot <bold>E–I</bold> leaves dissected and flattened <bold>J</bold> leaf apex <bold>K</bold> abaxial leaf cell surface <bold>L</bold> leaf margin at apex. All from NSW892112. Scale: 500 µm (<bold>A, B, E–I</bold>); 3000 µm (<bold>C</bold>); 1000 µm (<bold>D</bold>); 200 µm (<bold>J</bold>); 50 µm (<bold>K, L</bold>).</p></caption><graphic xmlns:xlink="http://www.w3.org/1999/xlink" xlink:href="phytokeys-050-043-g003.jpg" position="float" orientation="portrait" xlink:type="simple" id="oo_44815.jpg"/></fig><fig id="F4" position="float" orientation="portrait"><label>Figure 4.</label><caption><p><tp:taxon-name><tp:taxon-name-part taxon-name-part-type="genus">Brevianthus</tp:taxon-name-part> <tp:taxon-name-part taxon-name-part-type="species">flavus</tp:taxon-name-part> <tp:taxon-name-part taxon-name-part-type="infraspecific-rank">subsp.</tp:taxon-name-part> <tp:taxon-name-part taxon-name-part-type="subspecies">flavus</tp:taxon-name-part></tp:taxon-name>: <bold>A</bold> leaf apex scale <bold>B</bold> cells below apex on abaxial leaf surface scale <bold>C</bold> abaxial leaf surface at mid-leaf scale <bold>D</bold> abaxial leaf surface scale <bold>E</bold> adaxial leaf surface <bold>F</bold> adaxial leaf surface detail. All from NSW89112. Scale: 60 µm (<bold>A</bold>); 40 µm (<bold>B</bold>); 20 µm (<bold>C, F</bold>); 10 µm (<bold>D</bold>).</p></caption><graphic xmlns:xlink="http://www.w3.org/1999/xlink" xlink:href="phytokeys-050-043-g004.jpg" position="float" orientation="portrait" xlink:type="simple" id="oo_44816.jpg"/></fig></tp:treatment-sec><ref-list><ref id="B5"><mixed-citation xmlns:xlink="http://www.w3.org/1999/xlink" xlink:type="simple"><person-group><name name-style="western"><surname>Engel</surname><given-names>JJ</given-names></name><name name-style="western"><surname>Schuster</surname><given-names>RM</given-names></name></person-group> (<year>1982</year>) <article-title>Austral Hepaticae 15. <tp:taxon-name><tp:taxon-name-part taxon-name-part-type="family">Brevianthaceae</tp:taxon-name-part></tp:taxon-name>, a monotypic family endemic to Tasmania.</article-title> <source>The Bryologist</source> <volume>85</volume>: <fpage>375</fpage>–<lpage>388</lpage>. doi: <ext-link ext-link-type="doi" xlink:href="10.2307/3242903" xlink:type="simple">10.2307/3242903</ext-link></mixed-citation></ref></ref-list></tp:taxon-treatment>
