# Supplementary material for: A new species of Brevianthus (Brevianthaceae, Marchantiophyta) from New Caledonia with unusual underleaf production
Source: PhytoKeys. 2015 Jun 4;(50):43–60. doi: 10.3897/phytokeys.50.4998 (PMC4489084; doi:10.3897/phytokeys.50.4998)
Supplement: XML Treatment for Brevianthus flavus subsp. crenulatus [file phytokeys.50.4998-treatment4.xml]

<!DOCTYPE tp:taxon-treatment
  PUBLIC "-//TaxonX//DTD Taxonomic Treatment Publishing DTD v0 20100105//EN" "tax-treatment-NSO.dtd">
<tp:taxon-treatment xmlns:tp="http://www.plazi.org/taxpub"><tp:treatment-meta><kwd-group><label>Taxon classification</label><kwd><named-content content-type="kingdom">Plantae</named-content></kwd><kwd><named-content content-type="order">Jungermanniales</named-content></kwd><kwd><named-content content-type="family">Brevianthaceae</named-content></kwd></kwd-group><mixed-citation publication-type="journal"><person-group><name><surname>Renner</surname><given-names>Matt A.M.</given-names></name><name><surname>Engel</surname><given-names>John J.</given-names></name><name><surname>Patzak</surname><given-names>Simon D.F.</given-names></name><name><surname>Heinrichs</surname><given-names>Jochen</given-names></name></person-group><article-title>A new species of <italic><tp:taxon-name><tp:taxon-name-part taxon-name-part-type="genus">Brevianthus</tp:taxon-name-part></tp:taxon-name></italic> (<tp:taxon-name><tp:taxon-name-part taxon-name-part-type="family">Brevianthaceae</tp:taxon-name-part></tp:taxon-name>, <tp:taxon-name><tp:taxon-name-part taxon-name-part-type="phylum">Marchantiophyta</tp:taxon-name-part></tp:taxon-name>) from New Caledonia with unusual underleaf production</article-title><source>PhytoKeys</source><day>4</day><month>6</month><year>2015</year><volume>2015</volume><issue>50</issue><fpage>43</fpage><lpage>60</lpage><pub-id pub-id-type="doi">10.3897/phytokeys.50.4998</pub-id></mixed-citation></tp:treatment-meta><tp:nomenclature><tp:taxon-name>
                        <tp:taxon-name-part taxon-name-part-type="genus">Brevianthus</tp:taxon-name-part>
                        <tp:taxon-name-part taxon-name-part-type="species">flavus</tp:taxon-name-part>
                        <tp:taxon-name-part taxon-name-part-type="infraspecific-rank">subsp.</tp:taxon-name-part>
                        <tp:taxon-name-part taxon-name-part-type="subspecies">crenulatus</tp:taxon-name-part>
                    </tp:taxon-name><tp:taxon-authority>J.J.Engel, Nova Hedwigia 93: 406. 2011</tp:taxon-authority></tp:nomenclature><tp:treatment-sec sec-type="Type"><title>Type.</title><p>New Zealand, South Is., Westland Prov., Lake Kaniere Scenic Reserve, Lake Kaniere Rd, 125 m, <italic>J.J. Engel 24815, M.J. von Konrat &amp; J.E. Braggins</italic>. holotype: F; isotype: CHR.</p></tp:treatment-sec><tp:treatment-sec sec-type="Distribution and ecology"><title>Distribution and ecology.</title><p><tp:taxon-name><tp:taxon-name-part taxon-name-part-type="genus">Brevianthus</tp:taxon-name-part> <tp:taxon-name-part taxon-name-part-type="species">flavus</tp:taxon-name-part> <tp:taxon-name-part taxon-name-part-type="infraspecific-rank">subsp.</tp:taxon-name-part> <tp:taxon-name-part taxon-name-part-type="subspecies">crenulatus</tp:taxon-name-part></tp:taxon-name> exhibits a discontinuous distribution within New Zealand's, cool hyper-humid forest environments from Waipoua Forest in western Northland southward at least as far as Blackball on the West Coast of the South Island. <tp:taxon-name><tp:taxon-name-part taxon-name-part-type="genus">Brevianthus</tp:taxon-name-part> <tp:taxon-name-part taxon-name-part-type="species">flavus</tp:taxon-name-part> <tp:taxon-name-part taxon-name-part-type="infraspecific-rank">subsp.</tp:taxon-name-part> <tp:taxon-name-part taxon-name-part-type="subspecies">crenulatus</tp:taxon-name-part></tp:taxon-name> is often, though not exclusively, associated with forests including <italic><tp:taxon-name><tp:taxon-name-part taxon-name-part-type="genus">Lepidothamnus</tp:taxon-name-part> <tp:taxon-name-part taxon-name-part-type="species">intermedius</tp:taxon-name-part></tp:taxon-name></italic> (Kirk) Quinn or <italic><tp:taxon-name><tp:taxon-name-part taxon-name-part-type="genus">Manoao</tp:taxon-name-part> <tp:taxon-name-part taxon-name-part-type="species">colensoi</tp:taxon-name-part></tp:taxon-name></italic> (Hook.) Molloy, where these occur in podocarp-broadleaf forests, as at the summits of Hirakimata (Mount Hobson) on Aotea (Great Barrier Island, M.A.M. Renner <italic>pers. obs.</italic>) and Mount Rowe; or in podocarp-beech forest as at Craigieburn. <tp:taxon-name><tp:taxon-name-part taxon-name-part-type="genus">Brevianthus</tp:taxon-name-part> <tp:taxon-name-part taxon-name-part-type="species">flavus</tp:taxon-name-part> <tp:taxon-name-part taxon-name-part-type="infraspecific-rank">subsp.</tp:taxon-name-part> <tp:taxon-name-part taxon-name-part-type="subspecies">crenulatus</tp:taxon-name-part></tp:taxon-name> is typically a trunk epiphyte, but may occur as a lithophyte, as at the head of the Croesus Track, near Blackball.</p><p>In Northland <tp:taxon-name><tp:taxon-name-part taxon-name-part-type="genus">Brevianthus</tp:taxon-name-part> <tp:taxon-name-part taxon-name-part-type="species">flavus</tp:taxon-name-part> <tp:taxon-name-part taxon-name-part-type="infraspecific-rank">subsp.</tp:taxon-name-part> <tp:taxon-name-part taxon-name-part-type="subspecies">crenulatus</tp:taxon-name-part></tp:taxon-name> may be a common and even dominant component of epiphytic communities on the southern side of <italic><tp:taxon-name><tp:taxon-name-part taxon-name-part-type="genus">Metrosideros</tp:taxon-name-part> <tp:taxon-name-part taxon-name-part-type="species">robusta</tp:taxon-name-part></tp:taxon-name></italic> A.Cunn. and <italic><tp:taxon-name><tp:taxon-name-part taxon-name-part-type="genus">Agathis</tp:taxon-name-part> <tp:taxon-name-part taxon-name-part-type="species">australis</tp:taxon-name-part></tp:taxon-name></italic> (D.Don) Loudon trunks in open <italic><tp:taxon-name><tp:taxon-name-part taxon-name-part-type="genus">Agathis</tp:taxon-name-part> <tp:taxon-name-part taxon-name-part-type="species">australis</tp:taxon-name-part></tp:taxon-name></italic> ricker forest on clearing edges, where it occurs with <italic><tp:taxon-name><tp:taxon-name-part taxon-name-part-type="genus">Dendromastigophora</tp:taxon-name-part> <tp:taxon-name-part taxon-name-part-type="species">flagellifera</tp:taxon-name-part></tp:taxon-name></italic> (Hook.) R.M.Schust., <italic><tp:taxon-name><tp:taxon-name-part taxon-name-part-type="genus">Lepicolea</tp:taxon-name-part> <tp:taxon-name-part taxon-name-part-type="species">attenuata</tp:taxon-name-part></tp:taxon-name></italic> (Mitt.) Steph., <italic><tp:taxon-name><tp:taxon-name-part taxon-name-part-type="genus">Lopholejeunea</tp:taxon-name-part> <tp:taxon-name-part taxon-name-part-type="species">colensoi</tp:taxon-name-part></tp:taxon-name></italic> Steph., <italic><tp:taxon-name><tp:taxon-name-part taxon-name-part-type="genus">Radula</tp:taxon-name-part> <tp:taxon-name-part taxon-name-part-type="species">pseudoscripta</tp:taxon-name-part></tp:taxon-name></italic> M.A.M.Renner, <italic><tp:taxon-name><tp:taxon-name-part taxon-name-part-type="genus">Heteroscyphus</tp:taxon-name-part> <tp:taxon-name-part taxon-name-part-type="species">menziesii</tp:taxon-name-part></tp:taxon-name></italic> (Mitt.) J.J.Engel, and <italic><tp:taxon-name><tp:taxon-name-part taxon-name-part-type="genus">Hymenophyllum</tp:taxon-name-part> <tp:taxon-name-part taxon-name-part-type="species">armstrongii</tp:taxon-name-part></tp:taxon-name></italic> (Baker) Kirk. Despite its often luxuriant growth in these situations, no fertile material has yet been observed.</p><p>From the Auckland Region southward <!--PageBreak--><tp:taxon-name><tp:taxon-name-part taxon-name-part-type="genus">Brevianthus</tp:taxon-name-part> <tp:taxon-name-part taxon-name-part-type="species">flavus</tp:taxon-name-part> <tp:taxon-name-part taxon-name-part-type="infraspecific-rank">subsp.</tp:taxon-name-part> <tp:taxon-name-part taxon-name-part-type="subspecies">crenulatus</tp:taxon-name-part></tp:taxon-name> tends to be an epiphyte on trunks of <italic><tp:taxon-name><tp:taxon-name-part taxon-name-part-type="genus">Lepidothamnus</tp:taxon-name-part> <tp:taxon-name-part taxon-name-part-type="species">intermedius</tp:taxon-name-part></tp:taxon-name></italic>, <italic><tp:taxon-name><tp:taxon-name-part taxon-name-part-type="genus">Manoao</tp:taxon-name-part> <tp:taxon-name-part taxon-name-part-type="species">colensoi</tp:taxon-name-part></tp:taxon-name></italic> and sometimes <tp:taxon-name><tp:taxon-name-part taxon-name-part-type="genus">Nothofagus</tp:taxon-name-part> <tp:taxon-name-part taxon-name-part-type="species">solandri</tp:taxon-name-part> <tp:taxon-name-part taxon-name-part-type="basionym-authority">(Hook. f.)</tp:taxon-name-part> <tp:taxon-name-part taxon-name-part-type="authority">Oerst.</tp:taxon-name-part> <tp:taxon-name-part taxon-name-part-type="infraspecific-rank">var.</tp:taxon-name-part> <tp:taxon-name-part taxon-name-part-type="variety">cliffortioides</tp:taxon-name-part></tp:taxon-name> (Dippel) Poole, where these grow in mixed podocarp-beech and podocarp-broadleaf forests, such as the <italic><tp:taxon-name><tp:taxon-name-part taxon-name-part-type="genus">Lepidothamnus</tp:taxon-name-part> <tp:taxon-name-part taxon-name-part-type="species">intermedius</tp:taxon-name-part></tp:taxon-name></italic>, <italic><tp:taxon-name><tp:taxon-name-part taxon-name-part-type="genus">Dacrydium</tp:taxon-name-part> <tp:taxon-name-part taxon-name-part-type="species">cuppressinum</tp:taxon-name-part></tp:taxon-name></italic> Sol ex G.Forst., <tp:taxon-name><tp:taxon-name-part taxon-name-part-type="genus">Phyllocladus</tp:taxon-name-part> <tp:taxon-name-part taxon-name-part-type="uncertainty-rank">aff.</tp:taxon-name-part> <tp:taxon-name-part taxon-name-part-type="species">alpinus</tp:taxon-name-part></tp:taxon-name> Hook.f., <italic><tp:taxon-name><tp:taxon-name-part taxon-name-part-type="genus">Weinmannia</tp:taxon-name-part> <tp:taxon-name-part taxon-name-part-type="species">silvicola</tp:taxon-name-part></tp:taxon-name></italic> L.f., <italic><tp:taxon-name><tp:taxon-name-part taxon-name-part-type="genus">Quintinia</tp:taxon-name-part> <tp:taxon-name-part taxon-name-part-type="species">serrata</tp:taxon-name-part></tp:taxon-name></italic> A.Cunn., <italic><tp:taxon-name><tp:taxon-name-part taxon-name-part-type="genus">Pseudopanax</tp:taxon-name-part> <tp:taxon-name-part taxon-name-part-type="species">discolor</tp:taxon-name-part></tp:taxon-name></italic> (Kirk) Harms forest on boggy ground on the summit ridge of Mt Rowe, here <tp:taxon-name><tp:taxon-name-part taxon-name-part-type="genus">Brevianthus</tp:taxon-name-part> <tp:taxon-name-part taxon-name-part-type="species">flavus</tp:taxon-name-part> <tp:taxon-name-part taxon-name-part-type="infraspecific-rank">subsp.</tp:taxon-name-part> <tp:taxon-name-part taxon-name-part-type="subspecies">crenulatus</tp:taxon-name-part></tp:taxon-name> grew in association with <italic><tp:taxon-name><tp:taxon-name-part taxon-name-part-type="genus">Lepicolea</tp:taxon-name-part> <tp:taxon-name-part taxon-name-part-type="species">scolopendra</tp:taxon-name-part></tp:taxon-name></italic> (Hook.) Dumort. ex Trevis., <italic><tp:taxon-name><tp:taxon-name-part taxon-name-part-type="genus">Lepidozia</tp:taxon-name-part> <tp:taxon-name-part taxon-name-part-type="species">microphylla</tp:taxon-name-part></tp:taxon-name></italic> (Hook.) Lindenb., <italic><tp:taxon-name><tp:taxon-name-part taxon-name-part-type="genus">Heteroscyphus</tp:taxon-name-part></tp:taxon-name></italic> sp., <italic><tp:taxon-name><tp:taxon-name-part taxon-name-part-type="genus">Acrochila</tp:taxon-name-part> <tp:taxon-name-part taxon-name-part-type="species">biserialis</tp:taxon-name-part></tp:taxon-name></italic> (Lehm. &amp; Lindenb.) Grolle, <italic><tp:taxon-name><tp:taxon-name-part taxon-name-part-type="genus">Acromastigum</tp:taxon-name-part> <tp:taxon-name-part taxon-name-part-type="species">cavifolium</tp:taxon-name-part></tp:taxon-name></italic>, <italic><tp:taxon-name><tp:taxon-name-part taxon-name-part-type="genus">Schistochila</tp:taxon-name-part> <tp:taxon-name-part taxon-name-part-type="species">tuloides</tp:taxon-name-part></tp:taxon-name></italic> (Hook.f. &amp; Taylor) Steph., <italic><tp:taxon-name><tp:taxon-name-part taxon-name-part-type="genus">Radula</tp:taxon-name-part> <tp:taxon-name-part taxon-name-part-type="species">multiamentula</tp:taxon-name-part></tp:taxon-name></italic>, and <italic><tp:taxon-name><tp:taxon-name-part taxon-name-part-type="genus">Thysananthus</tp:taxon-name-part> <tp:taxon-name-part taxon-name-part-type="species">anguiformis</tp:taxon-name-part></tp:taxon-name></italic> (Hook.f. &amp; Taylor) Taylor ex Gottsche, Lindenb. &amp; Nees.</p><p>At the head of the Croesus track <tp:taxon-name><tp:taxon-name-part taxon-name-part-type="genus">Brevianthus</tp:taxon-name-part> <tp:taxon-name-part taxon-name-part-type="species">flavus</tp:taxon-name-part> <tp:taxon-name-part taxon-name-part-type="infraspecific-rank">subsp.</tp:taxon-name-part> <tp:taxon-name-part taxon-name-part-type="subspecies">crenulatus</tp:taxon-name-part></tp:taxon-name> grew on vertical granite of bluffs overhanging the start of the Croesus track, with <italic><tp:taxon-name><tp:taxon-name-part taxon-name-part-type="genus">Heteroscyphus</tp:taxon-name-part> <tp:taxon-name-part taxon-name-part-type="species">menziesii</tp:taxon-name-part></tp:taxon-name></italic>, <italic><tp:taxon-name><tp:taxon-name-part taxon-name-part-type="genus">Radula</tp:taxon-name-part> <tp:taxon-name-part taxon-name-part-type="species">multiamentula</tp:taxon-name-part></tp:taxon-name></italic>, <italic><tp:taxon-name><tp:taxon-name-part taxon-name-part-type="genus">Acrobolbus</tp:taxon-name-part> <tp:taxon-name-part taxon-name-part-type="species">epiphyticus</tp:taxon-name-part></tp:taxon-name></italic> (Colenso) Briscoe, <italic><tp:taxon-name><tp:taxon-name-part taxon-name-part-type="genus">Herbertus</tp:taxon-name-part></tp:taxon-name></italic> Gray, <italic><tp:taxon-name><tp:taxon-name-part taxon-name-part-type="genus">Acromastigum</tp:taxon-name-part> <tp:taxon-name-part taxon-name-part-type="species">anisostomum</tp:taxon-name-part></tp:taxon-name></italic> (Lehm. &amp; Lindenb.) A.Evans, <italic><tp:taxon-name><tp:taxon-name-part taxon-name-part-type="genus">Frullania</tp:taxon-name-part></tp:taxon-name></italic> sp., <italic><tp:taxon-name><tp:taxon-name-part taxon-name-part-type="genus">Lepidozia</tp:taxon-name-part></tp:taxon-name></italic> (Dumort.) Dumort. spp. and <italic><tp:taxon-name><tp:taxon-name-part taxon-name-part-type="genus">Hymenophyllum</tp:taxon-name-part> <tp:taxon-name-part taxon-name-part-type="species">armstrongii</tp:taxon-name-part></tp:taxon-name></italic>.</p><!--PageBreak--><p>At Craigieburn Road on the West Coast of the South Island, <tp:taxon-name><tp:taxon-name-part taxon-name-part-type="genus">Brevianthus</tp:taxon-name-part> <tp:taxon-name-part taxon-name-part-type="species">flavus</tp:taxon-name-part> <tp:taxon-name-part taxon-name-part-type="infraspecific-rank">subsp.</tp:taxon-name-part> <tp:taxon-name-part taxon-name-part-type="subspecies">crenulatus</tp:taxon-name-part></tp:taxon-name> is an occasional corticol on <italic><tp:taxon-name><tp:taxon-name-part taxon-name-part-type="genus">Manoao</tp:taxon-name-part> <tp:taxon-name-part taxon-name-part-type="species">colensoi</tp:taxon-name-part></tp:taxon-name></italic> trunks in low forest with uneven, broken canopy comprised of <italic><tp:taxon-name><tp:taxon-name-part taxon-name-part-type="genus">Leptospermum</tp:taxon-name-part> <tp:taxon-name-part taxon-name-part-type="species">scoparium</tp:taxon-name-part></tp:taxon-name></italic> J.R.Forst. &amp; G.Forst. with <tp:taxon-name><tp:taxon-name-part taxon-name-part-type="genus">Nothofagus</tp:taxon-name-part> <tp:taxon-name-part taxon-name-part-type="species">solandri</tp:taxon-name-part> <tp:taxon-name-part taxon-name-part-type="infraspecific-rank">var.</tp:taxon-name-part> <tp:taxon-name-part taxon-name-part-type="variety">cliffortioides</tp:taxon-name-part></tp:taxon-name>, <italic><tp:taxon-name><tp:taxon-name-part taxon-name-part-type="genus">Nothofagus</tp:taxon-name-part> <tp:taxon-name-part taxon-name-part-type="species">menziesii</tp:taxon-name-part></tp:taxon-name></italic> (Hook.f.) Oerst., and emergent <italic><tp:taxon-name><tp:taxon-name-part taxon-name-part-type="genus">Manoao</tp:taxon-name-part> <tp:taxon-name-part taxon-name-part-type="species">colensoi</tp:taxon-name-part></tp:taxon-name></italic>, on saturated soil of an old alluvial terrace. Here the species was common on <italic><tp:taxon-name><tp:taxon-name-part taxon-name-part-type="genus">Manoao</tp:taxon-name-part></tp:taxon-name></italic> trunks, occasional on <tp:taxon-name><tp:taxon-name-part taxon-name-part-type="genus">Nothofagus</tp:taxon-name-part> <tp:taxon-name-part taxon-name-part-type="species">solandri</tp:taxon-name-part> <tp:taxon-name-part taxon-name-part-type="infraspecific-rank">var.</tp:taxon-name-part> <tp:taxon-name-part taxon-name-part-type="variety">cliffortioides</tp:taxon-name-part></tp:taxon-name>, but apparently absent from trunks of <italic><tp:taxon-name><tp:taxon-name-part taxon-name-part-type="genus">Nothofagus</tp:taxon-name-part> <tp:taxon-name-part taxon-name-part-type="species">menziesii</tp:taxon-name-part></tp:taxon-name></italic>, and grew in association with <italic><tp:taxon-name><tp:taxon-name-part taxon-name-part-type="genus">Acrochila</tp:taxon-name-part> <tp:taxon-name-part taxon-name-part-type="species">biserialis</tp:taxon-name-part></tp:taxon-name></italic>, <italic><tp:taxon-name><tp:taxon-name-part taxon-name-part-type="genus">Acromastigum</tp:taxon-name-part> <tp:taxon-name-part taxon-name-part-type="species">cavifolium</tp:taxon-name-part></tp:taxon-name></italic>, <italic><tp:taxon-name><tp:taxon-name-part taxon-name-part-type="genus">Heteroscyphus</tp:taxon-name-part> <tp:taxon-name-part taxon-name-part-type="species">menziesii</tp:taxon-name-part></tp:taxon-name></italic>, <italic><tp:taxon-name><tp:taxon-name-part taxon-name-part-type="genus">Heteroscyphus</tp:taxon-name-part></tp:taxon-name></italic> sp., <italic><tp:taxon-name><tp:taxon-name-part taxon-name-part-type="genus">Schistochila</tp:taxon-name-part> <tp:taxon-name-part taxon-name-part-type="species">tuloides</tp:taxon-name-part></tp:taxon-name></italic>, <italic><tp:taxon-name><tp:taxon-name-part taxon-name-part-type="genus">Radula</tp:taxon-name-part> <tp:taxon-name-part taxon-name-part-type="species">multiamentula</tp:taxon-name-part></tp:taxon-name></italic>, <italic><tp:taxon-name><tp:taxon-name-part taxon-name-part-type="genus">Radula</tp:taxon-name-part> <tp:taxon-name-part taxon-name-part-type="species">tasmanica</tp:taxon-name-part></tp:taxon-name></italic> Steph., <italic><tp:taxon-name><tp:taxon-name-part taxon-name-part-type="genus">Frullania</tp:taxon-name-part> <tp:taxon-name-part taxon-name-part-type="species">ptychantha</tp:taxon-name-part></tp:taxon-name></italic> Mont., <italic><tp:taxon-name><tp:taxon-name-part taxon-name-part-type="genus">Frullania</tp:taxon-name-part></tp:taxon-name></italic> sp., <italic><tp:taxon-name><tp:taxon-name-part taxon-name-part-type="genus">Macromitrium</tp:taxon-name-part> <tp:taxon-name-part taxon-name-part-type="species">longipes</tp:taxon-name-part></tp:taxon-name></italic> (Hook.) Schwägr., <italic><tp:taxon-name><tp:taxon-name-part taxon-name-part-type="genus">Dicnemon</tp:taxon-name-part> <tp:taxon-name-part taxon-name-part-type="species">calycinum</tp:taxon-name-part></tp:taxon-name></italic> (Hook.) Schwägr., and <italic><tp:taxon-name><tp:taxon-name-part taxon-name-part-type="genus">Hymenophyllum</tp:taxon-name-part> <tp:taxon-name-part taxon-name-part-type="species">armstrongii</tp:taxon-name-part></tp:taxon-name></italic>.</p><!--PageBreak--></tp:treatment-sec><tp:treatment-sec sec-type="Conservation status"><title>Conservation status.</title><p><tp:taxon-name><tp:taxon-name-part taxon-name-part-type="genus">Brevianthus</tp:taxon-name-part> <tp:taxon-name-part taxon-name-part-type="species">flavus</tp:taxon-name-part> <tp:taxon-name-part taxon-name-part-type="infraspecific-rank">subsp.</tp:taxon-name-part> <tp:taxon-name-part taxon-name-part-type="subspecies">crenulatus</tp:taxon-name-part></tp:taxon-name> was listed as Naturally Uncommon, with qualifier ‘Sparse’ by the New Zealand Department of Conservation's, Threat listing Bryophyte specialist panel (<xref ref-type="bibr" rid="B8">Glenny et al. 2014</xref>).</p></tp:treatment-sec><tp:treatment-sec sec-type="Specimens examined"><title>Specimens examined.</title><p>New Zealand, North Island: Western Northland Ecological Region, Tutamoe Ecological District, Waipoua Forest, Tarahoka clearing, <named-content xmlns:xlink="http://www.w3.org/1999/xlink" content-type="dwc:verbatimCoordinates" xlink:type="simple">35°37'S, 173°33'E</named-content>, 380 m, 16 Oct 2000, <italic>M.A.M. Renner 00/125</italic>, AK280186; Tutamoe Ecological District, Waipoua Forest, lookout loop, Toatoa Grove, c. 280m, <named-content xmlns:xlink="http://www.w3.org/1999/xlink" content-type="dwc:verbatimCoordinates" xlink:type="simple">35°40'30"S, 173°33'46"E</named-content>, 21 Feb 1990, <italic>J.E. Braggins 90/42</italic>, AK325216; Waipoua Forest, track to Te Matua Ngahere, <named-content xmlns:xlink="http://www.w3.org/1999/xlink" content-type="dwc:verbatimCoordinates" xlink:type="simple">35°36'S, 173°31'E</named-content>, ca. 340 m, 1997, <italic>J.J. Engel 22543</italic> (F); Thames Ecological District, ridge NW of Mount Rowe on track to summit, <named-content xmlns:xlink="http://www.w3.org/1999/xlink" content-type="dwc:verbatimCoordinates" xlink:type="simple">37°02'16"S, 175°40'19"E</named-content>, 720 m, 14 Feb 2007, <italic>M.A.M. Renner 2548</italic>, NSW745726; Coromandel Ecological Region, Thames Ecological District, Ridge NW of Mt Rowe, track to Mt Rowe, <named-content xmlns:xlink="http://www.w3.org/1999/xlink" content-type="dwc:verbatimCoordinates" xlink:type="simple">37°02'16"S, 175°40'19"E</named-content>, 720m, 14 Feb 2007, <italic>M.A.M. Renner 2535</italic>, AK298528; Coromandel Ecological Region, Thames Ecological District, Ridge NW of Mt Rowe, track to Mt Rowe, 720 m, <named-content xmlns:xlink="http://www.w3.org/1999/xlink" content-type="dwc:verbatimCoordinates" xlink:type="simple">37°02'16"S, 175°40'19"E</named-content>, 14 Feb 2007, <italic>M.A.M. Renner 2618</italic>, AK299749; Coromandel State Forest Park, summit of Table Mt., <named-content xmlns:xlink="http://www.w3.org/1999/xlink" content-type="dwc:verbatimCoordinates" xlink:type="simple">37°03'S, 175°40'E</named-content>, 835 m, 1997, <italic>J.J. Engel 22381</italic> (F); South Island: North Westland Ecological Region, Blackball Ecological District, Craigieburn, Craigieburn Road east, 220 m, <named-content xmlns:xlink="http://www.w3.org/1999/xlink" content-type="dwc:verbatimCoordinates" xlink:type="simple">42°13'43"S, 171°37'30"E</named-content>, 06 Dec 2000, <italic>J.E. Braggins</italic>, AK287110; North Westland Ecological Region, Blackball Ecological District, Craigieburn, Craigieburn Road east, 190 m, <named-content xmlns:xlink="http://www.w3.org/1999/xlink" content-type="dwc:verbatimCoordinates" xlink:type="simple">42°14'S, 171°38'E</named-content>, 28 Mar 2001, <italic>M.A.M. Renner 01/200</italic>, AK280202; North Westland Ecological Region, Maimai Ecological District, Cragieburn Road, near Doolan Creek headwaters, west of Atarau Road, some 400m south of <italic><tp:taxon-name><tp:taxon-name-part taxon-name-part-type="genus">Pinus</tp:taxon-name-part></tp:taxon-name></italic> plantation in dense low mixed podocarp/<italic><tp:taxon-name><tp:taxon-name-part taxon-name-part-type="genus">Nothofagus</tp:taxon-name-part></tp:taxon-name></italic> forest, 205 m, <named-content xmlns:xlink="http://www.w3.org/1999/xlink" content-type="dwc:verbatimCoordinates" xlink:type="simple">42°14'S, 171°38'E</named-content>, 30 Apr 2003, <italic>Y. Qiu NZ03115 &amp; J.E. Braggins</italic>, AK283714; North Westland Ecological Region, Blackball Ecological District, Paparoa Range, Croesus track, Blackball Road end, <named-content xmlns:xlink="http://www.w3.org/1999/xlink" content-type="dwc:verbatimCoordinates" xlink:type="simple">42°20'S, 171°24'E</named-content>, 330m, 26 Mar 2001, <italic>M.A.M. Renner s.n.</italic>, AK280201.</p></tp:treatment-sec><ref-list><ref id="B8"><mixed-citation xmlns:xlink="http://www.w3.org/1999/xlink" xlink:type="simple"><person-group><name name-style="western"><surname>Glenny</surname><given-names>D</given-names></name><name name-style="western"><surname>Braggins</surname><given-names>JE</given-names></name><name name-style="western"><surname>Renner</surname><given-names>MAM</given-names></name><name name-style="western"><surname>von Konrat</surname><given-names>MJ</given-names></name><name name-style="western"><surname>Engel</surname><given-names>JJ</given-names></name><name name-style="western"><surname>Reeb</surname><given-names>C</given-names></name><name name-style="western"><surname>Rolfe</surname><given-names>J</given-names></name><name name-style="western"><surname>de Lange</surname><given-names>PJ</given-names></name></person-group> (<year>2014</year>) <source>Conservation status of New Zealand hornworts and liverworts, 2014</source>. <publisher-name>Department of Conservation</publisher-name>, <publisher-loc>Wellington</publisher-loc>.</mixed-citation></ref></ref-list></tp:taxon-treatment>
